# Supplementary material for: Salmonella in Captive Reptiles and Their Environment—Can We Tame the Dragon?
Source: Microorganisms. 2021 May 8;9(5):1012. doi: 10.3390/microorganisms9051012 (PMC8151916; doi:10.3390/microorganisms9051012)
Supplement: Supplementary file 1 [file microorganisms-09-01012-s001.zip]

Archive with 1 entries (1 files):
- microorganisms-1184542-supplementary.pdf
